# Supplementary material for: Quantitative Multiparametric Ultrasound (mpUS) in the Assessment of Inconclusive Cervical Lymph Nodes
Source: Cancers (Basel). 2022 Mar 22;14(7):1597. doi: 10.3390/cancers14071597 (PMC8997164; doi:10.3390/cancers14071597)
Supplement: Supplementary file 1 [file cancers-14-01597-s001.zip]

Archive with 1 entries (1 files):
- cancers-1618390-supplementary.pdf
